# Supplementary material for: Chemical Profile, Antioxidant and Antibacterial Activities, Mechanisms of Action of the Leaf Extract of Aloe arborescens Mill
Source: Plants (Basel). 2023 Feb 15;12(4):869. doi: 10.3390/plants12040869 (PMC9968107; doi:10.3390/plants12040869)
Supplement: Supplementary file 1 [file plants-12-00869-s001.zip]

Archive with 1 entries (1 files):
- plants-2204717-supplementary.pdf
